# Supplementary material for: Long Non-Coding RNA Bmdsx-AS1 Effects on Male External Genital Development in Silkworm
Source: Insects. 2022 Feb 11;13(2):188. doi: 10.3390/insects13020188 (PMC8875567; doi:10.3390/insects13020188)
Supplement: Supplementary file 1 [file insects-13-00188-s001.zip]

Archive with 1 entries (1 files):
- insects-1572108-supplementary.pdf
